# Supplementary material for: The Effect of Meditation, Mindfulness, and Yoga in Patients with Rheumatoid Arthritis
Source: J Pers Med. 2022 Nov 15;12(11):1905. doi: 10.3390/jpm12111905 (PMC9696072; doi:10.3390/jpm12111905)
Supplement: Supplementary file 1 [file jpm-12-01905-s001.zip]

Archive with 1 entries (1 files):
- jpm-1984257-supplementary.pdf
